# Supplementary material for: HIV-Related Behaviors, Social Support and Health-Related Quality of Life among Men Who Have Sex with Men and Women (MSMW): A Cross-Sectional Study in Chongqing, China
Source: PLoS One. 2015 Feb 20;10(2):e0118651. doi: 10.1371/journal.pone.0118651 (PMC4336282; doi:10.1371/journal.pone.0118651)
Supplement: S1 Dataset — The coding of each variable in the Excel file is equal to the options’ order of each variable exhibited in the tables. (XLSX) [file pone.0118651.s001.xlsx]

## Sheet: Sheet
1-MSMO/2-MSMW	Age	Occupation	Monthly income	Education level	Marital status	Regular sex partners	HIV testing	sexual role	MSM status disclosure	VCT acceptability	Condom use	Physical health	Psychological health	Social relationship	Eviroment	Total HRQOL	Total social support	Objective support	Subjective support	Support utilization
1	1	1	1	3	1	1	2	1	2	2	2	12	13.3333	12	12	12.3333	37	10	22	5
1	1	2	3	3	1	1	1	3	1	1	1	13.1429	12.6667	13.3333	11.5	12.5	29	8	14	7
1	2	2	3	3	1	2	2	2	2	2	1	11.4286	10	13.3333	12	11.5	25	7	13	5
2	1	2	2	3	1	2	1	1	2	1	2	12.5714	12	13.3333	11.5	12.1667	38	10	17	11
1	2	2	5	4	1	2	1	1	2	2	1	17.7143	18	20	16.5	17.6667	21	3	12	6
1	2	2	5	2	1	1	1	3	1	1	1	20	16.6667	17.3333	20	18.8333	41	12	23	6
1	1	2	4	3	1	1	1	2	2	2	3	17.7143	13.3333	17.3333	13.5	15.1667	44	9	28	7
2	2	2	3	3	1	2	1	2	2	2	2	15.4286	15.3333	14.6667	12.5	14.3333	43	13	20	10
1	2	2	5	3	1	2	1	1	2	1	1	17.1429	18	16	17	17.1667	32	8	18	6
1	1	2	3	3	1	1	2	1	1	2	4	15.4286	16.6667	16	12	14.6667	42	10	24	8
1	2	2	4	3	1	1	1	3	2	2	1	11.4286	10	9.33333	12.5	11.1667	31	10	13	8
2	2	2	5	3	1	1	2	2	1	2	4	14.2857	14.6667	12	12.5	13.5	37	12	17	8
1	2	2	4	4	1	2	1	3	2	1	1	16.5714	12.6667	10.6667	15	14.3333	22	5	12	5
2	3	2	3	3	3	2	1	1	2	2	2	17.1429	10.6667	12	10.5	12.6667	20	5	10	5
1	2	2	5	3	1	1	1	1	2	1	1	13.1429	14.6667	10.6667	13.5	13.3333	27	5	15	7
1	1	1	1	4	1	2	2	2	2	2	1	16	14	13.3333	10.5	13.3333	33	8	17	8
1	1	2	3	3	1	2	1	3	2	2	1	13.1429	11.3333	12	12.5	12.3333	26	7	12	7
1	1	2	4	3	1	1	1	3	2	2	1	12.5714	10	12	10	11	29	8	13	8
1	1	2	3	3	1	1	1	1	2	2	3	12.5714	10.6667	12	8	10.5	25	7	13	5
1	1	1	2	3	1	2	2	1	2	2	1	10.8571	10.6667	10.6667	10	10.5	22	4	13	5
1	2	2	4	3	1	1	2	1	2	2	1	16	14	16	13.5	14.6667	36	9	18	9
1	2	2	3	3	1	1	2	1	2	2	1	16	13.3333	16	12.5	14.1667	29	5	16	8
2	2	2	4	3	1	2	2	2	2	2	1	11.4286	15.3333	14.6667	7	11.3333	29	7	18	4
2	2	2	4	3	1	1	2	3	2	2	2	14.8571	12.6667	13.3333	12	13.1667	37	8	21	8
2	1	2	3	1	1	2	2	1	2	2	2	15.4286	14	13.3333	13.5	14.1667	15	3	8	4
1	1	2	2	3	1	2	1	3	2	1	2	14.2857	15.3333	14.6667	12	13.8333	34	7	20	7
1	1	2	3	3	1	2	1	2	2	1	2	12.5714	14	13.3333	13.5	13.3333	29	8	15	6
2	2	2	3	4	1	2	2	1	2	2	2	16.5714	15.3333	14.6667	13.5	15	38	10	19	9
1	2	2	3	3	2	1	1	1	2	2	2	14.8571	12	9.33333	9	11.5	25	7	13	5
1	1	2	2	3	3	1	1	3	1	1	1	11.4286	6	13.3333	8	9.16667	30	10	13	7
2	3	2	5	3	2	1	1	2	2	2	4	17.1429	18	16	17.5	17.3333	43	6	26	11
1	2	2	4	3	1	1	2	2	2	2	1	13.7143	14	16	13.5	14	34	7	20	7
1	1	2	4	3	1	2	1	1	2	1	2	15.4286	13.3333	16	14	14.5	35	5	18	12
1	1	2	3	3	1	1	2	2	2	2	3	16.5714	18	16	16.5	16.8333	21	3	10	8
1	2	2	3	3	1	1	2	2	2	2	1	14.8571	16	14.6667	13	14.5	27	6	14	7
1	2	2	4	3	1	1	1	1	2	2	1	13.1429	16	13.3333	13	13.8333	30	5	20	5
1	2	2	4	3	1	2	2	2	2	2	3	10.2857	9.33333	10.6667	9	9.66667	24	8	10	6
1	2	2	3	3	1	1	1	2	2	1	3	10.8571	10	9.33333	8.5	9.66667	23	5	13	5
1	2	2	5	3	1	2	2	2	2	2	1	17.1429	13.3333	12	14.5	14.6667	22	4	11	7
1	2	2	4	3	1	1	2	3	2	2	4	14.8571	14.6667	13.3333	13	14	34	11	15	8
1	2	2	4	3	1	2	2	2	2	2	1	16.5714	13.3333	16	14	14.8333	27	8	12	7
1	1	2	4	3	1	2	1	3	2	2	1	14.2857	14.6667	14.6667	14.5	14.5	37	8	20	9
1	1	2	2	3	1	2	1	3	2	2	1	9.71429	10	13.3333	9	10	24	6	8	10
1	1	2	5	3	1	2	2	2	2	2	1	13.1429	13.3333	8	12	12.1667	32	9	15	8
2	1	2	3	3	1	2	2	2	2	2	4	13.7143	14	14.6667	11	13	21	6	9	6
1	2	2	4	3	1	1	2	3	2	2	1	13.1429	14	16	13.5	13.8333	27	5	15	7
2	2	2	3	1	1	2	1	1	1	2	3	13.7143	10.6667	12	10.5	11.6667	37	8	22	7
2	3	2	4	2	2	1	2	2	2	2	1	12	12	9.33333	11.5	11.5	21	9	8	4
1	2	2	3	1	1	2	1	1	1	2	3	14.2857	10.6667	12	10.5	11.8333	32	9	18	5
2	2	2	3	3	2	2	2	2	2	2	3	15.4286	14.6667	14.6667	14	14.6667	48	14	26	8
1	2	2	3	2	2	1	2	1	2	2	1	12.5714	14	13.3333	11.5	12.6667	36	7	19	10
1	2	2	4	4	3	2	1	2	2	2	2	16	16	13.3333	12.5	14.5	34	8	19	7
1	2	2	5	3	1	2	2	1	2	2	1	14.2857	12.6667	13.3333	13	13.3333	34	6	19	9
1	3	2	5	3	1	1	2	2	1	2	1	18.8571	18	16	18	18	34	7	20	7
1	2	2	3	3	1	1	1	2	2	2	4	13.1429	13.3333	10.6667	7	10.8333	26	9	11	6
1	2	2	4	4	1	2	2	2	2	2	1	14.2857	10	9.33333	16	13.1667	33	12	12	9
1	1	2	4	3	1	1	2	3	2	2	3	17.1429	18	16	16.5	17	31	8	16	7
1	2	2	4	3	1	2	1	3	2	2	3	12	11.3333	13.3333	9	11	29	6	17	6
1	1	2	3	3	1	2	2	2	2	2	4	14.2857	12.6667	8	11	12	21	4	12	5
1	1	2	3	3	1	2	2	2	2	2	1	14.2857	14.6667	13.3333	14.5	14.3333	24	5	12	7
1	2	2	4	3	1	1	2	2	1	2	3	17.7143	16.6667	16	16	16.6667	29	3	20	6
2	1	2	3	3	1	2	1	2	2	2	1	14.2857	14	13.3333	14.5	14.1667	32	6	18	8
1	2	2	3	3	1	1	1	1	2	1	2	14.8571	12.6667	16	15	14.5	36	10	18	8
1	1	1	2	3	1	2	2	2	2	1	1	15.4286	13.3333	13.3333	11.5	13.3333	29	10	12	7
1	2	2	4	3	1	1	2	3	2	2	1	13.1429	13.3333	14.6667	14	13.6667	25	5	14	6
1	1	2	2	2	1	2	2	3	2	2	1	13.7143	12	9.33333	9	11.1667	27	8	11	8
1	2	2	3	3	1	2	1	3	2	2	2	14.8571	14	12	12	13.3333	30	9	15	6
1	2	2	5	3	1	2	2	2	2	2	1	14.2857	13.3333	10.6667	14.5	13.6667	36	10	17	9
1	1	2	4	3	1	2	1	1	2	2	1	17.7143	13.3333	16	13	14.8333	35	11	16	8
1	1	2	3	2	1	2	2	1	2	2	4	10.2857	9.33333	6.66667	10	9.5	28	12	10	6
1	1	2	3	2	1	2	2	1	2	2	4	10.2857	9.33333	6.66667	10	9.5	28	12	10	6
1	2	2	4	3	1	1	1	2	2	1	3	17.7143	16.6667	16	14.5	16.1667	32	8	16	8
1	2	2	5	4	1	1	2	2	2	1	1	16.5714	15.3333	10.6667	14.5	14.8333	34	10	17	7
1	1	1	1	3	1	2	1	3	2	1	4	10.2857	10	8	8.5	9.33333	23	6	12	5
1	1	2	3	2	1	2	2	2	2	2	1	16.5714	12	17.3333	12.5	14.1667	25	7	12	6
1	1	2	3	3	1	1	1	2	2	1	2	14.2857	14.6667	14.6667	11.5	13.5	32	10	14	8
1	1	2	2	2	1	1	1	1	2	2	4	12.5714	9.33333	9.33333	7.5	9.66667	24	7	11	6
2	1	2	3	3	1	2	2	2	2	2	3	16.5714	18	17.3333	14	16.1667	27	4	16	7
1	2	2	5	4	1	2	2	3	2	2	2	13.7143	9.33333	12	15.5	13	23	5	14	4
1	1	2	4	3	1	2	1	3	1	1	1	15.4286	16	16	15	15.5	32	9	16	7
1	1	2	4	3	1	2	1	1	2	1	1	17.7143	16.6667	18.6667	14	16.3333	47	17	20	10
1	2	2	4	3	1	2	2	2	2	2	2	12	11.3333	10.6667	8	10.3333	29	8	14	7
1	3	2	5	3	1	2	2	3	2	2	1	13.7143	15.3333	10.6667	13.5	13.6667	22	4	13	5
2	1	2	3	2	1	1	1	2	2	2	1	18.2857	17.3333	16	15.5	16.8333	27	10	13	4
1	1	2	5	3	1	2	1	2	2	2	2	14.8571	12.6667	9.33333	10	12	32	14	11	7
2	1	2	3	3	1	2	2	2	2	2	1	15.4286	14	14.6667	12.5	14	31	7	17	7
2	2	2	4	2	1	2	2	2	2	2	2	16.5714	10	12	9	11.8333	14	4	5	5
1	3	2	4	3	2	2	2	2	2	2	1	12	9.33333	10.6667	13	11.5	40	12	21	7
1	2	2	3	3	1	2	2	2	2	2	3	12	10	9.33333	10.5	10.6667	30	4	18	8
1	2	2	3	2	1	1	1	3	2	1	1	14.2857	14.6667	14.6667	13	14	29	9	13	7
1	1	2	2	3	1	2	2	3	1	2	4	13.1429	14.6667	12	15	14	27	6	11	10
1	1	2	4	3	1	2	1	3	2	2	1	11.4286	12.6667	8	10	10.8333	27	8	14	5
2	1	1	2	4	1	2	2	2	2	2	3	14.2857	11.3333	13.3333	9	11.6667	33	8	18	7
1	2	2	5	3	1	2	2	3	2	2	1	12.5714	7.33333	6.66667	10.5	9.83333	15	4	8	3
2	2	2	5	3	1	1	1	3	2	2	2	13.1429	13.3333	13.3333	11.5	12.6667	29	4	17	8
1	2	2	5	2	1	2	1	1	2	1	3	16	13.3333	14.6667	12.5	14	24	5	11	8
2	1	2	5	3	1	2	2	1	2	2	2	16	14	12	10.5	13.1667	33	8	19	6
2	2	2	3	1	1	2	2	1	2	2	2	17.1429	14.6667	16	13	15	31	8	16	7
2	1	2	1	4	3	2	1	3	2	2	1	9.71429	12	13.3333	10	10.8333	25	5	12	8
1	2	2	3	2	3	1	2	1	2	1	1	12	10	9.33333	11	10.8333	28	6	15	7
1	1	2	3	3	1	2	2	2	2	2	1	13.1429	10.6667	13.3333	12	12.1667	27	8	13	6
1	1	2	4	3	1	2	1	2	2	2	2	12.5714	10	12	10.5	11.1667	21	7	11	3
1	2	2	3	3	1	1	1	2	2	2	3	13.1429	10.6667	9.33333	8	10.3333	27	10	11	6
1	2	2	2	3	1	2	1	3	2	2	1	12	10	8	6.5	9.16667	17	8	6	3
1	2	2	3	3	1	2	2	2	2	2	1	12.5714	10	12	12	11.6667	24	9	10	5
1	2	2	3	3	1	2	1	3	2	1	1	14.2857	12	13.3333	11.5	12.6667	28	5	15	8
2	3	2	3	3	2	1	1	1	2	1	4	12	10	9.33333	14.5	12	28	6	17	5
2	3	2	5	3	2	1	2	2	2	2	1	16	16	16	16	16	48	14	27	7
1	2	2	4	3	1	1	1	1	2	2	1	14.2857	16	12	15	14.6667	25	6	15	4
1	1	2	4	3	1	2	2	2	2	2	1	13.7143	12.6667	12	12	12.6667	26	6	13	7
2	3	2	4	1	2	1	1	2	2	2	2	16.5714	17.3333	16	10.5	14.6667	50	14	28	8
1	2	2	5	4	1	1	1	1	2	2	2	12	14.6667	14.6667	11.5	12.8333	44	17	19	8
1	2	2	4	3	1	2	1	3	2	2	2	13.7143	12.6667	8	11.5	12	28	6	15	7
1	2	2	5	4	1	2	1	1	2	2	2	18.8571	16.6667	13.3333	19.5	17.8333	21	5	8	8
2	2	2	5	3	1	2	1	1	2	2	1	19.4286	17.3333	16	16	17.3333	23	3	14	6
1	2	2	3	3	1	1	1	3	2	1	2	12	12.6667	10.6667	13	12.3333	29	9	13	7
1	2	2	5	4	1	2	2	1	2	2	1	12	10.6667	10.6667	14	12.1667	32	6	17	9
1	2	2	3	2	1	1	2	3	2	2	2	13.1429	10.6667	14.6667	9	11.3333	20	4	11	5
2	1	2	1	2	1	2	1	1	2	2	1	17.7143	14.6667	18.6667	9.5	14.3333	27	6	17	4
1	1	2	3	3	1	2	2	2	2	2	2	16.5714	16	14.6667	10	14	35	7	16	12
1	1	2	3	3	1	1	1	3	2	2	3	11.4286	15.3333	18.6667	14.5	14.3333	35	7	19	9
1	1	1	2	4	1	2	2	3	2	2	1	13.7143	14.6667	13.3333	12.5	13.5	29	9	14	6
1	3	2	2	3	1	1	1	3	1	1	2	13.1429	11.3333	12	10	11.5	30	12	13	5
2	1	2	4	3	1	2	1	1	2	2	2	10.2857	10.6667	8	8.5	9.5	39	8	25	6
1	2	2	4	4	1	1	1	2	2	1	1	12.5714	13.3333	12	12.5	12.6667	29	8	15	6
2	1	2	3	3	1	2	2	2	2	2	1	15.4286	14.6667	10.6667	15	14.5	28	5	17	6
1	2	2	3	4	1	1	2	1	2	2	3	12.5714	13.3333	13.3333	12.5	12.8333	35	7	20	8
2	1	1	1	3	1	2	2	1	2	2	2	16.5714	14.6667	14.6667	11.5	14.1667	29	9	14	6
1	2	2	5	3	3	2	1	1	2	2	1	16	15.3333	14.6667	15.5	15.5	27	6	15	6
2	1	2	4	3	1	2	1	2	2	2	1	12.5714	10	12	10.5	11.1667	26	5	15	6
2	1	2	4	1	1	2	2	2	2	2	3	15.4286	18	17.3333	12.5	15.3333	27	7	14	6
1	1	2	3	3	1	2	1	1	2	2	2	12.5714	12	13.3333	9.5	11.5	34	6	19	9
1	2	2	4	3	1	2	1	1	2	1	2	12.5714	12.6667	13.3333	14	13.1667	24	10	8	6
1	1	2	5	3	1	2	2	3	2	2	1	12	10.6667	9.33333	12	11.3333	25	7	11	7
1	2	2	4	3	1	2	2	3	2	2	2	12	12	12	12	12	22	5	10	7
1	2	2	4	3	1	1	2	3	2	2	1	14.8571	13.3333	16	14	14.3333	31	6	18	7
1	3	2	3	2	1	1	2	1	2	2	1	13.7143	12.6667	16	13	13.5	30	7	16	7
1	1	2	4	3	1	2	2	1	2	2	1	14.8571	14.6667	10.6667	13.5	13.8333	30	7	16	7
1	2	2	5	3	1	1	2	2	2	2	2	12	8.66667	10.6667	13.5	11.5	25	4	15	6
1	2	2	3	3	1	2	1	1	2	1	1	13.7143	12.6667	13.3333	9.5	12	16	3	8	5
2	1	2	3	2	1	1	1	1	2	2	4	13.1429	12	9.33333	9.5	11.1667	30	8	14	8
1	2	2	4	3	1	2	2	2	2	2	1	13.7143	16.6667	12	7	12	25	6	14	5
2	2	2	3	4	1	1	2	2	2	2	4	14.8571	9.33333	17.3333	8	11.5	21	5	9	7
1	1	2	3	2	1	2	2	3	2	2	4	9.71429	9.33333	8	7.5	8.66667	21	5	7	9
2	1	2	4	1	1	2	1	2	2	2	2	12	14	12	11.5	12.3333	22	4	13	5
1	2	2	3	3	1	2	1	2	2	2	2	14.8571	15.3333	9.33333	12	13.3333	29	8	13	8
1	1	2	3	3	1	2	1	2	2	2	1	13.1429	10.6667	14.6667	7	10.6667	24	5	11	8
1	2	2	3	3	1	2	1	3	2	2	2	14.2857	14.6667	17.3333	13.5	14.5	33	10	13	10
2	1	2	4	3	1	2	1	2	1	2	3	12	14	16	9.5	12.1667	36	6	23	7
1	1	2	3	3	1	2	1	3	2	2	1	14.2857	14	10.6667	12	13	27	7	14	6
1	2	2	3	3	1	1	1	1	2	2	2	14.2857	11.3333	13.3333	9	11.6667	22	5	9	8
2	2	2	3	2	2	1	2	2	2	2	2	14.2857	10.6667	14.6667	11.5	12.5	43	13	21	9
1	1	2	2	3	1	2	2	1	2	2	3	14.2857	13.3333	14.6667	15.5	14.5	34	6	23	5
1	2	2	4	3	1	1	1	1	2	2	1	10.8571	12	16	12.5	12.3333	35	6	22	7
1	1	2	2	3	1	2	2	3	2	2	4	9.71429	6.66667	9.33333	9.5	8.83333	20	7	8	5
1	2	2	4	3	1	2	2	3	2	2	1	14.8571	14.6667	14.6667	15.5	15	32	12	12	8
2	2	2	4	3	1	2	2	2	2	2	3	16	18	14.6667	16	16.3333	25	5	14	6
1	1	2	1	3	1	2	2	3	2	2	4	10.2857	7.33333	6.66667	6.5	7.83333	21	7	8	6
1	1	2	3	3	1	1	1	2	2	1	2	10.8571	12	12	11	11.3333	28	6	15	7
1	1	2	4	3	1	2	2	3	2	2	1	9.71429	11.3333	9.33333	6.5	9	24	7	8	9
1	1	2	3	3	1	2	2	3	2	2	3	10.2857	12.6667	13.3333	9	10.8333	31	6	18	7
1	3	2	4	3	3	1	1	1	2	1	1	14.8571	12.6667	14.6667	14	14	26	7	13	6
2	2	2	5	4	1	1	2	1	2	2	1	17.1429	18.6667	17.3333	14	16.5	42	11	21	10
1	1	2	3	2	1	1	2	3	2	2	2	11.4286	12	14.6667	10.5	11.6667	30	9	13	8
2	1	2	4	3	1	1	1	1	2	2	3	13.1429	14	14.6667	11.5	13	30	9	10	11
1	1	2	1	1	1	2	1	3	2	1	1	14.2857	11.3333	17.3333	9	12.1667	29	3	19	7
1	2	2	4	3	1	2	2	2	2	2	1	13.1429	10.6667	13.3333	12	12.1667	27	10	11	6
2	1	2	2	3	1	1	2	3	2	2	4	12.5714	13.3333	13.3333	10.5	12.1667	27	8	15	4
1	1	2	5	2	3	2	2	1	2	2	2	13.7143	12.6667	10.6667	12.5	12.6667	27	8	13	6
2	2	2	3	3	1	2	2	1	2	2	3	13.1429	14	13.3333	13.5	13.5	42	11	20	11
1	1	2	5	3	1	1	1	2	1	2	2	16.5714	14	13.3333	14	14.6667	26	3	18	5
1	2	2	1	3	1	2	2	1	2	2	2	12.5714	13.3333	12	12	12.5	27	10	11	6
1	1	1	2	3	1	2	2	2	2	2	1	12	8	9.33333	12	10.6667	24	5	13	6
2	2	2	4	3	1	2	2	2	2	2	1	12.5714	13.3333	12	12	12.5	31	9	15	7
1	2	2	5	4	1	1	2	1	2	2	1	16.5714	17.3333	14.6667	16.5	16.5	23	3	15	5
1	1	2	5	3	1	1	1	2	1	2	2	18.2857	15.3333	16	15	16.1667	31	7	16	8
1	2	2	5	4	1	1	1	1	2	2	1	14.2857	10.6667	14.6667	9.5	11.8333	33	6	17	10
2	1	2	3	3	1	1	2	1	1	2	3	15.4286	16	16	13	14.8333	37	10	16	11
1	2	2	4	3	1	1	1	3	2	2	1	17.7143	16	10.6667	14.5	15.3333	38	9	19	10
1	1	2	3	2	1	2	1	3	1	1	3	13.7143	14.6667	14.6667	12	13.5	32	7	17	8
1	1	2	3	3	1	1	2	2	2	2	4	16	14.6667	16	9.5	13.5	37	9	18	10
2	1	2	5	3	1	1	2	1	1	1	1	17.7143	18	17.3333	18	17.8333	49	14	26	9
1	2	2	4	3	1	1	2	3	2	2	2	14.2857	14	13.3333	12	13.3333	34	10	18	6
1	2	2	3	2	1	2	1	2	2	2	3	14.8571	12.6667	12	11.5	12.8333	28	6	13	9
1	2	2	3	4	1	2	2	2	2	1	3	12.5714	11.3333	12	11.5	11.8333	27	5	14	8
1	1	2	4	3	1	2	2	3	2	2	1	14.8571	11.3333	10.6667	14	13.1667	27	7	14	6
2	2	2	3	3	1	2	2	2	2	2	3	12.5714	12	13.3333	11.5	12.1667	26	4	15	7
1	1	2	3	3	1	2	2	1	2	2	1	13.7143	10.6667	10.6667	9.5	11.1667	23	5	12	6
1	1	2	3	2	1	2	2	3	2	2	2	15.4286	13.3333	17.3333	11	13.6667	32	8	14	10
2	2	2	4	2	1	2	1	2	2	2	2	17.1429	16.6667	18.6667	14	16.1667	37	10	19	8
1	2	2	5	3	1	2	1	3	2	2	1	16.5714	14	17.3333	11	14.1667	21	3	12	6
2	1	2	3	3	1	2	2	2	1	1	2	12	14.6667	17.3333	16	14.6667	32	8	17	7
1	1	2	3	4	1	2	2	3	2	2	2	13.7143	12.6667	9.33333	12	12.3333	26	7	14	5
2	1	2	4	3	1	2	2	3	2	2	2	13.1429	12.6667	16	12	13	47	13	25	9
1	1	2	3	3	1	2	1	1	2	2	4	13.7143	15.3333	12	12.5	13.5	23	5	12	6
1	1	2	3	2	1	2	2	3	2	2	1	16	16.6667	16	17	16.5	42	13	18	11
1	2	2	4	3	1	2	1	1	2	2	1	16	16.6667	16	16	16.1667	30	5	18	7
2	2	2	4	3	1	2	2	1	2	2	1	14.8571	13.3333	14.6667	12.5	13.6667	42	16	19	7
1	1	2	3	3	1	2	1	3	2	1	1	16.5714	16.6667	17.3333	14	15.8333	33	10	16	7
1	1	2	4	3	1	1	1	1	2	2	3	14.8571	17.3333	16	7	13	35	8	18	9
1	2	2	3	3	1	2	2	3	2	2	2	16.5714	15.3333	12	13	14.5	31	7	16	8
2	1	2	2	1	1	2	2	1	2	1	2	11.4286	11.3333	16	11.5	12	28	4	16	8
1	1	2	3	2	1	2	2	2	2	2	2	11.4286	10	8	9	9.83333	26	9	12	5
1	1	2	3	2	1	1	1	1	2	2	1	16.5714	12.6667	16	12.5	14.1667	23	6	13	4
1	2	2	3	3	1	2	1	3	2	1	1	14.8571	12.6667	12	10.5	12.5	19	4	11	4
1	1	2	4	2	1	2	2	1	2	2	3	12.5714	14	13.3333	13	13.1667	35	9	18	8
1	1	2	4	2	1	2	2	3	2	2	4	15.4286	9.33333	10.6667	11	11.8333	22	7	9	6
1	1	2	4	4	1	2	2	2	2	2	2	16	16	13.3333	14	15	31	11	13	7
1	1	2	5	2	1	2	2	2	2	2	3	17.1429	16.6667	16	16.5	16.6667	37	12	16	9
1	1	2	3	2	1	2	1	3	2	1	2	16	14.6667	17.3333	17	16.1667	34	10	13	11
1	1	2	3	2	1	2	1	2	2	2	2	13.7143	12	12	14	13.1667	25	4	15	6
1	1	2	3	3	1	2	1	2	2	1	2	11.4286	12	10.6667	11	11.3333	36	9	20	7
1	2	2	3	3	1	2	1	2	2	1	1	12.5714	12	8	10.5	11.1667	18	6	8	4
1	1	2	3	3	1	1	1	2	2	1	2	13.7143	13.3333	16	11	13	27	7	15	5
2	1	2	2	2	1	2	2	3	2	2	2	12.5714	10.6667	13.3333	14.5	12.8333	26	5	15	6
1	2	2	4	2	1	2	1	2	1	2	2	15.4286	13.3333	8	10	12.1667	23	7	9	7
1	1	2	3	3	1	2	2	1	2	2	2	16.5714	16	12	14.5	15.1667	26	9	10	7
2	2	2	5	3	1	2	2	2	2	2	2	15.4286	14.6667	14.6667	11.5	13.8333	40	10	21	9
1	1	2	3	3	1	2	1	3	2	2	4	11.4286	12	10.6667	11.5	11.5	27	7	13	7
1	1	2	3	2	1	2	1	3	2	2	3	14.8571	14.6667	12	11	13.1667	28	5	18	5
1	1	2	4	3	1	2	1	1	2	1	2	13.1429	12.6667	14.6667	10.5	12.3333	37	10	20	7
1	1	2	3	3	1	2	2	3	2	2	1	15.4286	14.6667	14.6667	13	14.3333	29	6	17	6
2	1	2	3	3	2	1	2	1	2	2	2	13.1429	12	10.6667	8.5	11	35	10	17	8
2	2	2	4	3	1	2	1	1	2	2	1	16	16	13.3333	13	14.6667	42	12	22	8
1	2	2	3	3	1	1	2	3	2	2	2	14.8571	12.6667	16	13.5	14	30	9	13	8
2	2	2	3	3	1	2	2	2	2	2	4	13.7143	14	12	11.5	12.8333	27	7	12	8
1	1	2	2	2	1	2	1	3	2	2	1	15.4286	15.3333	12	13.5	14.3333	25	7	12	6
1	1	2	4	2	1	2	1	1	2	1	1	16.5714	16	16	14.5	15.6667	33	9	17	7
1	2	2	3	3	1	1	1	2	2	1	1	13.7143	12.6667	16	10	12.5	28	8	14	6
1	2	2	4	3	1	2	1	2	2	1	1	15.4286	14	17.3333	15.5	15.3333	32	8	16	8
1	2	2	4	3	1	2	1	2	2	1	1	16	16.6667	14.6667	13.5	15.1667	29	12	12	5
1	2	2	4	3	1	2	2	2	1	2	4	10.8571	8.66667	12	9.5	10	27	8	13	6
2	2	2	4	3	2	1	1	2	2	2	2	14.8571	13.3333	10.6667	9.5	12.1667	32	10	16	6
2	3	2	5	3	2	1	2	1	2	2	1	12.5714	14	10.6667	13.5	13	36	11	19	6
1	2	2	1	2	1	1	1	3	2	2	2	11.4286	12	13.3333	9.5	11.1667	29	5	18	6
2	1	2	3	1	1	1	2	2	2	2	4	16	15.3333	10.6667	14	14.5	33	6	18	9
1	1	1	1	4	1	2	1	2	2	2	1	17.1429	16.6667	16	16.5	16.6667	30	7	16	7
2	1	1	1	3	1	2	2	1	2	2	2	13.7143	14.6667	12	12	13.1667	37	11	19	7
1	2	2	3	3	1	2	2	3	2	2	2	15.4286	12.6667	12	12	13.1667	29	6	16	7
1	2	2	3	2	1	2	1	3	2	2	1	12	10	9.33333	8.5	10	24	6	12	6
1	2	2	4	3	1	2	1	2	2	2	1	14.8571	14	13.3333	12	13.5	31	10	13	8
2	2	2	4	2	1	1	1	1	2	2	4	14.8571	13.3333	13.3333	12.5	13.5	30	7	17	6
2	1	2	5	4	3	2	2	2	2	2	4	15.4286	17.3333	20	19	17.6667	44	4	28	12
1	1	2	5	3	1	1	1	1	2	1	1	16	18	18.6667	16.5	17	26	4	10	12
1	1	2	3	3	1	2	1	3	2	2	1	10.8571	13.3333	12	9	11	32	9	16	7
1	2	2	5	3	1	1	1	2	2	1	3	18.8571	14.6667	16	14.5	16	35	6	21	8
1	1	2	4	2	1	2	1	3	2	2	1	16	14.6667	13.3333	11.5	13.8333	19	2	11	6
1	1	1	2	3	1	2	2	3	2	2	4	14.2857	12	12	11.5	12.5	41	8	25	8
1	1	2	4	3	1	2	1	1	2	2	1	12.5714	15.3333	16	14	14.1667	32	11	13	8
1	3	2	5	3	1	1	2	1	2	2	4	16	15.3333	16	15.5	15.6667	31	12	13	6
1	1	2	3	3	1	2	2	1	2	2	1	10.8571	12	16	11	11.8333	24	3	14	7
1	2	2	3	2	2	2	2	2	2	2	3	10.8571	10	12	6.5	9.33333	29	10	16	3
1	2	2	4	3	1	2	1	1	2	1	2	18.8571	14.6667	17.3333	15	16.3333	26	7	15	4
1	2	2	5	3	1	2	2	2	2	2	1	9.71429	12	12	10.5	10.8333	33	13	13	7
1	1	2	3	1	1	2	1	1	2	2	1	14.8571	7.33333	16	11.5	12	32	7	20	5
2	1	2	4	1	1	2	2	2	2	2	4	16	14.6667	14.6667	12	14.1667	33	11	15	7
1	1	2	3	1	1	2	2	3	2	2	3	11.4286	13.3333	9.33333	11	11.5	30	11	14	5
1	1	1	2	4	1	2	1	3	2	2	1	10.8571	12	10.6667	10.5	11	33	8	19	6
2	3	2	5	3	1	2	2	2	1	2	4	12	9.33333	12	9.5	10.5	28	8	14	6
1	1	2	5	3	1	2	2	2	2	2	4	13.1429	13.3333	10.6667	11.5	12.3333	35	9	15	11
1	1	2	4	3	1	2	2	2	2	2	2	11.4286	16	16	13	13.6667	30	8	16	6
1	2	2	5	4	1	2	1	1	2	1	2	12.5714	12	12	12	12.1667	31	9	15	7
1	1	2	1	2	1	2	2	3	2	2	1	12	11.3333	9.33333	6.5	9.66667	15	6	6	3
1	1	2	3	3	1	1	1	1	2	2	2	15.4286	16	16	15	15.5	21	4	12	5
1	2	2	4	3	1	2	1	2	2	2	1	14.2857	11.3333	13.3333	13.5	13.1667	32	8	18	6
1	1	1	2	4	1	1	1	2	2	2	1	13.1429	15.3333	16	12	13.6667	33	5	19	9
1	2	2	3	3	1	2	1	3	2	1	1	12.5714	12.6667	12	15.5	13.5	34	8	17	9
1	2	2	3	3	1	2	1	1	2	1	2	12.5714	12	10.6667	10	11.3333	19	5	9	5
2	1	1	2	4	1	2	2	3	2	2	3	12.5714	13.3333	9.33333	12.5	12.3333	35	9	18	8
2	2	2	4	3	1	2	1	2	2	1	4	14.2857	14	12	14	13.8333	36	7	19	10
2	3	2	3	2	1	2	1	2	1	1	4	10.2857	10.6667	8	10	10	15	1	8	6
1	2	2	3	3	1	2	1	3	2	2	4	10.8571	12	9.33333	9	10.3333	23	7	13	3
1	2	2	5	3	1	1	1	2	2	2	1	14.8571	13.3333	16	9.5	12.8333	37	11	17	9
1	1	1	2	4	1	2	2	1	2	2	1	12	12	12	10	11.3333	25	5	14	6
1	1	2	3	2	1	2	1	2	2	2	1	14.2857	14	14.6667	12.5	13.6667	28	7	16	5
1	1	2	3	2	1	2	2	3	2	2	2	11.4286	12.6667	16	12.5	12.6667	29	10	15	4
1	1	2	3	2	1	2	1	1	2	1	2	17.7143	18.6667	20	17.5	18.1667	35	8	18	9
2	2	2	2	1	1	2	2	2	2	2	1	13.1429	8	10.6667	10.5	10.6667	25	8	10	7
1	2	2	4	3	1	1	1	3	2	2	1	15.4286	14.6667	12	14.5	14.5	23	3	14	6
1	1	2	3	3	1	2	2	3	2	2	2	10.2857	10.6667	8	9.5	9.83333	28	8	13	7
1	2	2	3	3	1	2	2	3	2	2	2	13.7143	13.3333	10.6667	13	13	25	5	14	6
1	2	2	5	3	2	2	1	2	2	2	1	13.1429	16	16	15	14.8333	34	14	13	7
1	2	2	4	3	1	2	1	2	2	2	1	13.1429	12	8	11	11.5	26	6	12	8
1	1	2	3	3	1	2	2	3	2	2	1	14.2857	12	9.33333	12	12.3333	27	7	14	6
1	2	2	3	3	1	2	2	3	2	2	2	14.2857	11.3333	10.6667	9	11.3333	23	8	10	5
1	2	2	3	3	1	1	2	3	2	2	1	14.2857	11.3333	16	11.5	12.8333	37	6	22	9
1	2	2	5	1	3	2	2	2	2	2	3	16.5714	13.3333	12	15	14.6667	24	5	14	5
2	1	2	3	2	1	2	2	3	2	2	1	13.1429	11.3333	12	12	12.1667	28	10	12	6
2	1	2	4	1	1	2	2	2	2	2	3	14.2857	12	14.6667	15	14	34	13	15	6
1	2	2	3	3	1	2	2	2	2	2	3	13.7143	12	16	12.5	13.1667	35	9	17	9
1	2	2	5	3	1	2	2	3	2	2	1	14.2857	10.6667	9.33333	9.5	11.1667	13	3	5	5
1	2	2	5	2	1	2	1	2	1	2	1	13.1429	14	12	12.5	13	15	3	9	3
1	2	2	4	3	1	2	2	3	2	2	2	9.14286	9.33333	9.33333	7.5	8.66667	28	5	16	7
2	1	1	2	3	1	2	2	1	1	2	2	15.4286	15.3333	14.6667	15.5	15.3333	26	5	15	6
2	1	1	1	3	1	2	2	2	2	2	4	15.4286	12.6667	12	9.5	12.3333	32	7	16	9
1	1	1	1	3	1	2	2	3	2	2	2	10.8571	10.6667	10.6667	8.5	10	30	11	13	6
1	1	1	2	3	1	2	1	3	2	2	1	14.2857	13.3333	9.33333	11.5	12.5	31	7	18	6
1	1	2	5	2	3	2	1	1	1	2	3	10.8571	9.33333	10.6667	12.5	11	29	6	17	6
1	1	1	1	3	1	2	2	3	2	2	2	13.7143	10.6667	10.6667	12	12	32	10	14	8
1	1	1	1	3	1	2	2	3	2	2	2	13.7143	14	12	13.5	13.5	38	5	26	7
1	1	1	2	3	1	2	2	2	2	2	1	15.4286	14	14.6667	15.5	15	35	8	19	8
1	1	1	2	2	1	2	2	2	2	2	3	8	9.33333	8	7.5	8.16667	20	5	10	5
1	1	2	3	2	1	2	2	1	2	2	1	14.8571	14.6667	12	14.5	14.3333	31	8	16	7
2	1	1	2	3	1	2	2	2	2	2	3	14.2857	11.3333	12	12.5	12.6667	26	7	13	6
1	2	2	4	3	1	2	1	1	2	1	1	13.1429	12.6667	12	12.5	12.6667	30	3	18	9
1	2	2	5	3	3	1	1	2	2	1	2	16.5714	16	14.6667	15.5	15.8333	24	5	14	5
1	1	1	3	3	1	2	1	3	2	1	3	13.1429	12.6667	10.6667	14	13	19	4	8	7
1	1	2	4	3	1	2	1	2	2	1	4	12.5714	13.3333	12	12.5	12.6667	28	3	16	9
1	1	1	2	3	1	2	1	3	2	1	1	13.7143	12	10.6667	10	11.6667	31	10	16	5
1	2	2	1	3	1	2	1	2	1	1	2	12	12	12	12	12	21	5	10	6
1	3	2	5	3	3	2	1	1	2	1	2	16	18	13.3333	15.5	16	33	5	18	10
1	1	2	3	2	1	2	2	1	2	1	2	17.7143	16.6667	17.3333	17.5	17.3333	30	3	18	9
1	2	2	3	2	1	2	1	1	2	1	1	10.8571	10.6667	10.6667	11	10.8333	23	6	13	4
1	1	2	5	2	1	2	1	2	2	1	1	12.5714	12.6667	13.3333	13.5	13	28	8	13	7
1	1	2	3	3	1	2	1	3	2	1	2	16	13.3333	12	14.5	14.3333	23	5	12	6
1	2	2	4	3	1	1	1	3	2	1	1	13.7143	14	12	11.5	12.8333	29	9	13	7
1	1	2	3	2	1	1	1	2	2	1	1	13.1429	14.6667	12	14.5	13.8333	38	10	21	7
1	1	1	2	3	1	1	1	3	2	1	2	17.1429	15.3333	16	15.5	16	42	8	23	11
1	1	2	4	2	1	1	1	2	2	1	2	13.1429	12	14.6667	12	12.6667	32	8	18	6
1	1	1	1	3	1	1	1	2	2	1	1	15.4286	16	17.3333	15.5	15.8333	35	9	16	10
1	1	1	1	2	1	2	1	3	2	1	2	12.5714	13.3333	13.3333	12.5	12.8333	34	9	17	8
1	2	2	5	4	1	1	1	2	2	1	1	12	12	14.6667	14	13	20	3	11	6
1	2	2	3	3	1	2	1	3	2	1	1	13.1429	14.6667	12	11.5	12.8333	24	6	10	8
1	2	2	4	3	1	2	1	2	2	1	4	13.1429	12.6667	13.3333	12	12.6667	25	4	14	7
1	2	2	5	3	3	1	1	1	2	1	1	15.4286	18.6667	16	12.5	15.3333	23	4	10	9
1	1	2	1	3	1	2	1	3	2	1	1	14.8571	16	10.6667	12.5	13.8333	21	4	10	7
1	2	2	5	2	1	1	1	1	2	1	2	14.8571	14.6667	16	15.5	15.1667	37	6	20	11
1	2	2	3	3	1	1	1	2	2	1	2	13.1429	14.6667	16	9.5	12.6667	32	8	17	7
1	2	2	4	3	3	2	1	2	2	1	3	11.4286	11.3333	12	12	11.6667	28	5	15	8
1	1	1	1	3	1	2	1	2	2	1	1	13.7143	14	16	13	13.8333	24	5	14	5
1	1	2	3	2	1	1	1	2	2	1	1	16	12	10.6667	11.5	12.8333	25	4	12	9
2	2	2	3	3	1	2	1	1	2	1	1	16	16	13.3333	14	15	29	9	13	7
1	1	1	2	3	1	2	2	2	1	1	1	18.8571	19.3333	20	17	18.5	41	11	20	10
1	1	1	2	3	1	2	2	2	2	1	3	14.2857	12.6667	16	15.5	14.5	39	9	22	8
1	1	1	2	3	1	1	1	1	2	1	1	17.1429	13.3333	16	14	15	42	9	24	9
1	2	2	3	3	1	2	1	2	2	1	1	14.8571	13.3333	12	14.5	14	22	7	10	5
1	1	2	3	2	1	1	2	3	1	1	2	12	13.3333	14.6667	13	13	25	6	13	6
1	1	2	2	3	1	2	1	2	2	1	2	13.7143	12	9.33333	9.5	11.3333	23	5	10	8
1	2	2	4	3	1	2	1	1	2	1	1	14.8571	17.3333	13.3333	11.5	14.1667	30	8	14	8
1	1	2	4	2	1	2	1	3	2	1	2	10.8571	14.6667	18.6667	12	13.1667	24	7	12	5
1	1	1	2	3	1	1	1	3	1	1	2	16	12.6667	14.6667	12.5	13.8333	36	11	18	7
1	2	2	4	3	1	2	1	3	2	1	2	13.7143	12	10.6667	12.5	12.5	27	8	12	7
1	2	2	3	3	1	2	1	1	1	1	1	11.4286	12.6667	10.6667	10	11.1667	17	4	8	5
1	2	2	4	4	1	1	2	1	2	1	2	15.4286	12.6667	13.3333	16.5	14.8333	27	7	13	7
1	1	2	5	3	1	1	1	3	2	1	1	14.8571	16.6667	16	15	15.5	21	5	10	6
1	2	2	5	3	1	1	1	2	1	1	2	15.4286	15.3333	16	16	15.6667	32	12	12	8
1	1	1	2	3	1	1	1	3	2	1	1	14.2857	12.6667	10.6667	11.5	12.5	22	4	9	9
1	2	2	5	4	1	1	1	2	1	1	1	12	10.6667	10.6667	10	10.8333	22	6	10	6
1	2	2	3	2	1	1	1	1	2	1	2	13.7143	12.6667	14.6667	10	12.3333	22	7	8	7
1	1	1	2	3	1	1	1	1	2	1	1	13.1429	12	16	11.5	12.6667	29	5	17	7
1	1	2	3	3	1	1	1	3	1	1	2	13.1429	14.6667	14.6667	11.5	13.1667	35	12	17	6
1	2	2	2	2	1	2	1	2	2	1	1	12	10	14.6667	11.5	11.6667	22	3	10	9
1	2	2	3	1	1	1	1	1	2	1	1	12	10.6667	12	11	11.3333	25	7	10	8
1	2	2	5	3	1	1	1	3	2	1	1	16	16	16	16	16	32	5	18	9
1	1	2	3	2	1	1	1	2	2	1	2	13.7143	12	16	13	13.3333	26	8	12	6
1	1	2	4	3	1	1	2	3	2	1	1	17.1429	15.3333	10.6667	15	15.1667	26	4	13	9
1	2	2	1	3	1	2	1	3	2	1	2	14.2857	12.6667	13.3333	12.5	13.1667	24	4	13	7
1	1	2	3	3	1	2	1	2	2	1	2	16	12	13.3333	10	12.6667	27	6	12	9
1	1	2	3	2	1	2	1	3	1	1	1	13.7143	14.6667	13.3333	12	13.3333	23	6	8	9
1	1	2	4	2	1	2	1	2	2	1	1	13.1429	11.3333	10.6667	11.5	11.8333	27	6	15	6
1	2	2	4	3	1	1	1	1	2	1	3	17.1429	16	16	15.5	16.1667	37	8	18	11
1	1	2	3	3	1	1	1	2	1	1	1	14.2857	13.3333	16	9	12.5	35	9	20	6
1	2	2	3	3	1	2	1	1	2	1	1	13.1429	13.3333	12	10	12	25	8	11	6
1	3	2	5	3	3	1	1	1	2	1	2	15.4286	14.6667	16	16	15.5	24	6	11	7
1	1	2	3	3	1	1	1	2	2	1	2	10.8571	10.6667	10.6667	9	10.1667	33	11	14	8
1	2	2	3	4	1	2	1	2	1	1	1	13.7143	11.3333	10.6667	11.5	12	21	3	12	6
1	2	2	4	3	1	1	1	2	2	1	1	14.2857	15.3333	16	13	14.3333	40	10	23	7
1	1	2	3	3	1	2	1	3	2	1	2	16	13.3333	14.6667	14	14.5	28	5	16	7
1	2	2	3	3	1	1	1	2	2	1	1	14.2857	13.3333	13.3333	12	13.1667	29	8	13	8
1	2	2	3	3	1	1	1	2	2	1	1	13.7143	14.6667	13.3333	13	13.6667	39	11	20	8
1	1	1	1	2	1	2	1	2	2	1	3	14.8571	10	9.33333	16	13.3333	36	10	19	7
1	2	2	3	3	1	2	2	3	1	1	1	11.4286	10	10.6667	11	10.8333	21	7	10	4
1	2	2	4	3	1	1	1	1	1	1	2	16.5714	18	16	16	16.6667	34	6	21	7
1	2	2	3	3	1	2	2	3	2	1	4	13.1429	12.6667	12	11.5	12.3333	18	3	9	6
1	1	2	3	3	1	2	2	2	2	1	2	16.5714	15.3333	16	16	16	28	6	13	9
1	2	2	4	2	1	1	2	2	1	1	1	18.2857	16.6667	16	17	17.1667	35	6	21	8
1	2	2	4	2	1	1	1	2	2	1	2	16	16	17.3333	16.5	16.3333	34	6	18	10
1	2	2	4	4	1	2	1	1	2	1	1	13.7143	13.3333	14.6667	14.5	14	38	13	16	9
1	2	2	4	2	1	1	1	3	1	1	1	18.8571	16	18.6667	16.5	17.3333	28	5	14	9
1	2	2	5	3	1	1	1	2	1	1	3	17.7143	19.3333	20	20	19.1667	31	9	18	4
1	1	2	5	3	1	1	2	2	2	1	2	14.8571	16	17.3333	17.5	16.3333	31	8	14	9
1	2	2	3	2	1	1	1	1	2	1	1	14.8571	15.3333	17.3333	12.5	14.5	30	9	15	6
1	1	2	3	3	1	1	1	3	2	1	1	13.7143	13.3333	14.6667	13	13.5	26	6	13	7
1	3	2	3	2	2	1	1	1	1	1	2	12.5714	12	13.3333	12	12.3333	37	8	22	7
1	1	2	5	3	1	1	1	1	2	1	3	11.4286	12	9.33333	8	10.1667	26	4	14	8
2	2	2	3	3	1	2	1	1	2	1	1	16.5714	14	12	12	13.8333	27	7	11	9
1	1	2	5	3	1	1	1	1	2	1	1	17.1429	17.3333	14.6667	15.5	16.3333	36	11	17	8
1	1	2	3	3	1	2	1	2	2	1	1	16	12.6667	16	12.5	14	25	3	13	9
1	2	2	3	3	1	2	1	1	2	1	2	14.8571	12.6667	13.3333	12.5	13.3333	30	7	17	6
1	2	2	3	3	1	1	1	3	2	1	1	14.2857	12.6667	12	12.5	13	27	9	14	4
1	1	2	3	3	1	2	1	3	2	1	1	14.2857	16	14.6667	14.5	14.8333	26	10	7	9
1	3	2	5	3	1	1	1	1	2	1	2	16	16.6667	14.6667	16.5	16.1667	27	5	16	6
1	1	2	3	3	1	2	1	2	2	1	2	14.8571	14.6667	16	12.5	14.1667	30	10	14	6
1	2	2	3	3	1	2	2	2	1	1	1	15.4286	16	16	13.5	15	31	8	18	5
1	2	2	4	3	1	1	1	3	2	1	2	16.5714	16	14.6667	16	16	31	6	14	11
1	2	2	5	4	1	1	1	2	2	1	2	17.1429	17.3333	14.6667	17.5	17	31	6	13	12
1	2	2	3	3	1	1	1	1	2	1	2	14.8571	14.6667	16	13.5	14.5	34	8	18	8
1	1	1	2	3	1	1	2	2	2	1	3	12	12	10.6667	12	11.8333	25	7	12	6
1	2	2	3	2	1	2	1	1	2	1	1	14.2857	12.6667	16	13.5	13.8333	31	10	14	7
1	2	2	3	2	1	1	1	1	2	1	2	12	12	12	12	12	28	9	11	8
1	1	1	2	3	1	1	1	3	2	1	2	13.7143	13.3333	14.6667	14.5	14	31	6	18	7
1	1	2	3	2	1	1	1	3	2	1	2	15.4286	14.6667	16	12.5	14.3333	27	7	12	8
1	1	1	3	3	1	2	1	2	2	1	4	12	10	12	12	11.5	28	6	16	6
1	1	2	3	3	1	1	1	2	2	1	1	18.2857	17.3333	17.3333	17	17.5	20	3	6	11
1	1	1	1	2	1	1	1	2	2	1	1	12.5714	12	13.3333	13	12.6667	31	6	16	9
1	1	2	3	3	1	2	1	3	2	1	1	17.1429	14.6667	14.6667	16	15.8333	31	10	15	6
1	1	2	4	2	1	1	1	2	2	1	1	14.2857	14	16	13	14	24	3	16	5
1	1	1	2	3	1	2	1	3	1	1	1	16	11.3333	12	13.5	13.5	33	11	13	9
1	2	2	3	2	1	1	1	3	2	1	3	18.2857	16.6667	17.3333	15.5	16.8333	32	6	16	10
1	1	2	2	3	1	2	1	1	2	1	3	13.1429	17.3333	14.6667	14	14.6667	30	10	11	9
1	2	2	4	3	1	1	1	1	2	1	1	17.7143	15.3333	16	15	16	48	17	24	7
1	2	2	5	3	1	1	1	1	2	1	3	14.2857	12.6667	12	13	13.1667	32	9	15	8
1	1	2	3	2	1	2	2	2	2	1	2	15.4286	13.3333	16	13.5	14.3333	16	3	10	3
1	2	2	5	3	1	2	1	1	2	1	2	15.4286	14.6667	17.3333	16.5	15.8333	30	9	15	6
1	2	2	4	3	1	1	1	3	2	1	1	14.2857	16.6667	13.3333	13.5	14.5	36	11	17	8
1	2	2	5	3	1	1	1	2	2	1	3	16	14.6667	13.3333	14	14.6667	26	6	13	7
1	1	2	3	2	1	2	1	2	1	1	1	16	14.6667	13.3333	13	14.3333	33	6	19	8
1	1	2	2	2	1	2	2	3	2	1	4	13.7143	11.3333	10.6667	13.5	12.6667	24	9	9	6
1	2	2	4	2	1	1	1	1	1	1	3	13.7143	12.6667	16	11	12.8333	27	7	15	5
1	2	2	3	4	1	2	1	2	1	1	2	12	12.6667	14.6667	13.5	13	32	8	16	8
1	1	2	4	3	1	1	1	1	2	1	1	15.4286	14.6667	14.6667	14	14.6667	25	5	14	6
1	2	2	3	3	1	2	1	1	1	1	2	12.5714	12	13.3333	11	12	31	7	17	7
1	2	2	3	2	1	1	1	1	2	1	2	18.8571	18.6667	18.6667	17	18.1667	20	3	12	5
1	1	2	3	2	1	2	1	1	2	1	2	11.4286	8.66667	9.33333	13.5	11.1667	18	7	6	5
1	1	2	5	3	1	1	2	1	2	1	1	13.1429	12.6667	8	14.5	12.8333	24	6	10	8
1	1	2	3	3	1	2	1	3	2	1	1	14.2857	15.3333	12	11	13.1667	29	8	12	9
1	2	2	3	3	1	1	1	3	2	1	2	13.1429	14	14.6667	10	12.5	24	8	10	6
1	2	2	4	3	1	1	1	2	1	1	1	14.8571	11.3333	13.3333	15	13.8333	30	11	13	6
1	3	2	3	3	1	1	1	1	2	1	3	11.4286	12.6667	12	12	12	39	8	22	9
1	2	2	4	3	1	2	1	1	2	1	2	14.2857	14	12	10.5	12.6667	20	6	7	7
1	1	2	3	3	1	1	1	1	2	1	2	16	16.6667	14.6667	15.5	15.8333	27	6	15	6
1	1	2	3	3	1	1	2	1	2	1	1	13.7143	13.3333	13.3333	13	13.3333	21	4	11	6
1	2	2	4	3	2	1	1	1	2	1	2	14.2857	14.6667	16	13.5	14.3333	34	9	16	9
1	2	2	3	3	1	1	1	2	2	1	1	14.2857	14	17.3333	12	13.8333	29	7	15	7
1	2	2	4	1	1	1	1	1	1	1	1	16	12.6667	17.3333	14	14.6667	27	5	16	6
2	2	2	3	1	2	1	1	1	2	1	2	11.4286	10.6667	16	12.5	12.1667	28	6	15	7
1	1	2	3	2	1	1	1	3	2	1	2	14.8571	16	16	12	14.3333	39	9	21	9
1	1	1	3	3	1	2	1	3	2	1	2	13.7143	14.6667	14.6667	12.5	13.6667	37	10	16	11
1	1	2	3	2	1	2	1	1	2	1	1	16	17.3333	16	15	16	28	6	16	6
1	1	1	2	3	1	2	1	3	1	1	4	11.4286	12	12	12	11.8333	28	7	15	6
1	1	2	2	2	1	1	1	3	2	1	3	15.4286	13.3333	18.6667	11	13.8333	26	6	11	9
1	1	1	2	3	1	1	1	2	1	1	1	13.7143	15.3333	14.6667	16	15	37	5	22	10
1	2	2	5	4	1	2	1	1	2	1	2	13.7143	14.6667	14.6667	16	14.8333	18	4	4	10
1	1	2	3	2	1	2	1	2	1	1	2	11.4286	14	12	11.5	12.1667	43	13	21	9
1	1	2	3	3	1	1	1	2	2	1	2	13.7143	10.6667	14.6667	8.5	11.3333	26	5	14	7
1	2	2	3	3	1	1	1	2	2	1	2	13.1429	14	14.6667	11.5	13	28	8	13	7
1	1	2	3	2	1	1	1	3	1	1	3	11.4286	12	16	15	13.3333	25	9	11	5
1	1	2	5	4	1	2	2	2	2	1	1	15.4286	15.3333	16	14.5	15.1667	32	8	15	9
1	1	2	4	3	1	2	1	2	1	1	1	13.1429	12	13.3333	13.5	13	18	5	9	4
1	2	2	4	3	1	1	1	1	2	1	2	15.4286	14.6667	16	13	14.5	29	9	12	8
1	2	2	4	3	1	2	1	1	2	1	1	11.4286	12	12	14	12.5	19	5	8	6
1	1	2	4	3	1	2	1	1	1	1	1	11.4286	12	9.33333	12.5	11.6667	19	7	7	5
1	2	2	3	2	1	1	1	1	2	1	2	12	12	16	15.5	13.6667	21	6	8	7
1	1	1	3	3	1	2	1	3	2	1	3	11.4286	12	14.6667	14	12.8333	23	6	8	9
1	1	2	4	3	1	1	1	2	1	1	2	11.4286	11.3333	13.3333	12.5	12	24	6	10	8
1	2	2	4	2	1	1	1	2	2	1	1	12	12.6667	14.6667	13.5	13	30	8	12	10
1	2	2	4	2	1	2	2	3	2	1	2	12	12.6667	10.6667	13	12.3333	25	7	12	6
1	2	2	3	3	2	2	1	2	2	1	2	11.4286	14	18.6667	13.5	13.6667	22	4	13	5
1	2	2	5	3	1	1	1	2	2	1	4	12	13.3333	12	10	11.6667	24	4	15	5
1	2	2	4	2	1	2	1	1	2	1	2	16.5714	12.6667	13.3333	12	13.6667	25	6	10	9
1	1	2	4	3	1	1	1	3	1	1	2	12	13.3333	13.3333	11	12.1667	27	6	11	10
1	1	2	4	3	1	1	1	2	1	1	2	9.71429	12	14.6667	13.5	12.1667	26	6	14	6
1	2	2	5	3	1	2	1	3	1	1	3	13.7143	11.3333	14.6667	12.5	12.8333	19	4	6	9
1	2	2	4	2	1	2	1	2	2	1	2	15.4286	18	14.6667	14.5	15.6667	33	6	17	10
1	1	2	3	3	1	2	1	1	2	1	1	13.1429	10.6667	13.3333	8.5	11	31	8	15	8
1	2	2	3	3	2	2	2	1	2	1	2	15.4286	20	18.6667	16	17.1667	44	12	24	8
1	2	2	4	4	1	1	1	1	2	1	2	13.7143	14	16	14.5	14.3333	27	6	14	7
1	1	1	2	3	1	2	1	2	2	1	3	13.1429	17.3333	20	14	15.3333	29	6	15	8
1	1	2	3	3	1	1	1	3	2	1	2	13.1429	12	10.6667	12	12.1667	21	5	10	6
1	2	2	3	1	1	2	2	3	2	1	2	10.2857	10.6667	8	8.5	9.5	19	3	11	5
1	1	2	2	2	1	1	1	3	2	1	2	13.7143	14.6667	16	12	13.6667	35	7	17	11
1	1	1	2	3	1	2	1	2	2	1	2	12	11.3333	12	9.5	11	27	6	12	9
1	1	1	1	3	1	2	1	2	2	1	2	6.28571	6.66667	6.66667	6.5	6.5	27	5	17	5
1	1	1	2	3	1	2	1	3	1	1	1	16.5714	14.6667	14.6667	14	15	35	9	17	9
1	1	1	1	3	1	2	1	3	2	1	1	12	12.6667	9.33333	11.5	11.6667	24	5	13	6
1	1	2	1	3	1	1	1	3	2	1	2	12.5714	11.3333	10.6667	13.5	12.3333	18	5	10	3
1	2	2	3	1	1	2	1	1	2	1	3	12	10	14.6667	10.5	11.3333	34	7	18	9
1	3	2	4	2	1	2	1	1	1	1	1	14.2857	13.3333	16	13.5	14	33	8	17	8
1	1	2	5	3	1	1	1	3	2	1	1	16	13.3333	16	14.5	14.8333	24	3	11	10
1	1	2	3	2	1	1	1	1	2	1	2	14.8571	16	14.6667	11.5	14	29	5	17	7
1	1	1	2	3	1	1	1	3	1	1	2	12.5714	13.3333	14.6667	14.5	13.6667	34	7	17	10
1	1	2	4	3	1	2	1	3	1	1	1	16	14	16	13	14.5	34	9	15	10
1	1	1	2	3	1	2	1	2	2	1	1	10.8571	12	12	9	10.6667	25	7	12	6
1	2	2	4	3	1	1	1	1	1	1	1	13.1429	14	16	11	13	37	10	18	9
1	2	2	4	2	1	2	1	2	2	1	2	12.5714	13.3333	16	12	13	29	7	12	10
1	1	1	2	3	1	2	1	2	2	1	4	13.7143	14.6667	12	10.5	12.6667	26	7	14	5
1	2	2	2	2	1	1	1	3	2	1	3	13.1429	12	10.6667	11.5	12	23	5	15	3
1	2	2	3	3	1	1	1	3	2	1	2	16.5714	16.6667	13.3333	13	15	33	7	16	10
1	1	1	2	3	1	2	1	3	2	1	2	13.7143	14.6667	14.6667	13	13.8333	35	11	15	9
1	1	1	3	4	1	2	2	2	1	1	2	13.7143	12	14.6667	14	13.5	22	5	11	6
1	1	1	2	3	1	1	2	2	2	1	4	14.2857	14.6667	16	12.5	14	33	7	19	7
1	1	1	2	3	1	2	1	2	2	1	2	14.2857	12	13.3333	11.5	12.6667	28	7	16	5
1	1	2	3	3	1	2	1	2	2	1	2	14.2857	12.6667	13.3333	12	13	31	8	17	6
1	1	2	3	2	1	2	1	2	2	1	1	14.8571	12.6667	14.6667	12	13.3333	24	4	13	7
1	3	2	3	3	1	2	2	3	2	1	3	11.4286	13.3333	9.33333	13.5	12.3333	26	5	12	9
1	1	1	2	3	1	1	1	2	2	1	2	14.2857	12	13.3333	11.5	12.6667	27	5	15	7
1	1	1	2	3	1	2	1	2	2	1	2	13.7143	12	16	11.5	12.8333	32	7	18	7
1	1	1	2	3	1	2	2	2	2	1	3	10.2857	10	12	10.5	10.5	26	6	14	6
1	1	1	2	3	1	2	1	3	2	1	4	14.8571	14	10.6667	11.5	13	29	9	16	4
1	1	1	3	3	1	2	1	2	2	1	3	14.2857	12.6667	14.6667	15	14.1667	29	6	14	9
1	1	1	1	3	1	1	1	2	2	1	1	12.5714	13.3333	14.6667	11.5	12.6667	30	7	16	7
1	1	1	2	3	1	2	1	3	1	1	2	11.4286	10	13.3333	11.5	11.3333	34	7	19	8
1	1	1	1	3	1	2	2	2	2	1	3	16	13.3333	12	12.5	13.6667	28	8	12	8
1	1	1	1	3	1	1	1	2	2	1	1	13.7143	12.6667	12	10.5	12.1667	20	5	9	6
1	1	1	1	3	1	2	1	2	2	1	2	14.2857	14	16	13	14	26	7	12	7
1	1	1	2	3	1	1	1	1	2	1	2	12	16	20	17	15.6667	34	7	17	10
1	1	1	1	3	1	1	1	1	1	1	1	17.1429	17.3333	16	15.5	16.5	34	7	16	11
1	1	1	2	3	1	2	1	2	2	1	4	13.7143	12	12	13.5	13	28	9	13	6
1	1	1	1	3	1	2	2	3	2	1	1	15.4286	12.6667	12	12	13.1667	21	5	10	6
1	1	1	3	3	1	2	1	2	1	1	3	16.5714	14	14.6667	14.5	15	39	10	17	12
1	1	1	3	3	1	1	1	2	2	1	1	14.8571	14.6667	14.6667	13.5	14.3333	33	11	14	8
1	1	1	2	3	1	2	1	1	1	1	3	11.4286	10.6667	9.33333	10.5	10.6667	27	7	13	7
1	1	1	1	3	1	1	1	3	2	1	2	10.8571	11.3333	12	11.5	11.3333	21	5	9	7
1	1	1	1	3	1	2	2	3	2	1	3	14.8571	15.3333	13.3333	13	14.1667	35	8	17	10
1	1	1	2	3	1	2	1	3	2	1	1	18.2857	17.3333	17.3333	14	16.5	37	8	19	10
1	2	2	3	3	1	1	1	1	2	1	1	13.1429	10.6667	13.3333	13.5	12.6667	25	4	14	7
1	2	2	5	4	1	2	1	3	2	1	1	13.1429	14	13.3333	13	13.3333	31	6	17	8
1	2	2	3	2	1	2	2	1	2	1	3	14.2857	12	16	13.5	13.6667	31	10	14	7
1	2	2	4	3	1	2	1	1	2	1	2	18.2857	18	14.6667	17.5	17.5	26	7	13	6
1	1	1	2	3	1	2	1	2	1	1	1	13.1429	12.6667	12	11	12.1667	29	9	12	8
1	1	1	2	3	1	1	1	2	2	1	1	14.2857	12	13.3333	13.5	13.3333	37	8	22	7
1	2	2	5	4	1	1	1	1	2	1	1	12.5714	12.6667	16	12.5	13	19	5	7	7
1	2	2	5	3	1	1	2	1	2	1	1	17.1429	15.3333	16	15	15.8333	29	6	17	6
1	2	2	3	3	1	2	1	1	2	1	1	13.7143	10.6667	14.6667	14.5	13.3333	24	8	10	6
1	2	2	3	3	1	1	1	1	2	1	2	16.5714	14.6667	17.3333	12.5	14.8333	28	6	14	8
1	1	1	2	3	1	1	1	2	2	1	2	16	14.6667	16	11	14	28	8	12	8
1	1	2	3	3	1	2	1	3	2	1	2	13.1429	12.6667	13.3333	11.5	12.5	42	12	18	12
1	1	2	2	3	1	2	1	2	2	1	1	12.5714	11.3333	13.3333	10.5	11.6667	28	6	16	6
1	1	2	2	3	1	2	1	1	2	1	1	18.8571	9.33333	5.33333	7.5	11	17	6	8	3
1	2	2	5	3	1	1	1	1	2	1	1	16.5714	18	14.6667	14	15.8333	33	6	18	9
1	1	1	3	3	1	1	1	2	2	1	3	15.4286	16	17.3333	17.5	16.5	42	12	20	10
1	1	1	2	3	1	1	1	2	2	1	4	13.7143	13.3333	13.3333	11.5	12.8333	36	9	19	8
1	1	1	3	3	1	1	1	1	2	1	1	10.8571	12.6667	16	13.5	12.8333	37	6	22	9
1	2	2	5	3	1	2	1	3	2	1	1	14.2857	12.6667	16	13.5	13.8333	19	4	10	5
1	2	2	5	3	1	1	1	3	2	1	1	17.1429	13.3333	16	15	15.3333	28	9	12	7
1	1	2	5	2	1	2	1	2	2	1	2	14.2857	13.3333	9.33333	11	12.3333	25	4	14	7
1	1	2	3	2	1	1	1	2	1	1	2	14.8571	13.3333	18.6667	9.5	13.1667	29	9	14	6
1	2	2	4	3	1	1	1	1	2	1	1	17.1429	16	14.6667	15	15.8333	30	5	13	12
1	2	2	4	3	1	1	1	3	2	1	1	14.2857	12	17.3333	13	13.6667	17	4	6	7
1	2	2	3	3	1	1	1	1	2	1	2	13.1429	13.3333	10.6667	10	11.8333	14	3	8	3
1	1	2	3	3	1	1	1	1	2	1	1	13.7143	13.3333	14.6667	10.5	12.6667	19	5	8	6
1	2	2	4	2	1	1	1	2	2	1	2	14.2857	17.3333	20	13	15.3333	34	7	15	12
1	2	2	2	3	1	1	1	1	2	1	2	14.8571	13.3333	18.6667	10.5	13.5	28	7	15	6
1	2	2	4	2	2	1	1	1	2	1	1	12.5714	12.6667	16	10.5	12.3333	33	8	18	7
1	3	2	5	1	1	1	1	1	2	1	2	15.4286	14.6667	18.6667	10.5	14	31	7	17	7
1	1	1	1	2	1	1	1	3	2	1	2	14.8571	15.3333	16	14.5	15	33	9	13	11
1	2	2	4	3	1	1	1	3	2	1	2	14.8571	16.6667	17.3333	13.5	15.1667	37	10	19	8
1	1	2	3	3	1	1	1	2	2	1	2	14.8571	13.3333	16	15	14.6667	25	7	12	6
1	2	2	3	3	1	1	1	1	2	1	2	13.7143	14	12	12	13	20	5	12	3
1	2	2	5	3	1	2	1	1	2	1	2	13.7143	14.6667	10.6667	13.5	13.5	17	4	10	3
1	1	2	3	2	1	1	1	2	2	1	3	14.2857	12	10.6667	8	11.1667	14	4	5	5
1	2	2	5	3	1	1	1	1	2	1	1	16.5714	18.6667	17.3333	15	16.6667	22	5	12	5
1	2	2	4	3	1	1	1	1	2	1	1	14.2857	13.3333	10.6667	12	12.8333	23	5	12	6
1	1	2	4	3	1	1	1	2	2	1	2	15.4286	12.6667	13.3333	13.5	13.8333	25	8	11	6
1	1	1	1	3	1	1	1	1	2	1	1	14.8571	14.6667	13.3333	12.5	13.8333	23	6	12	5
1	2	2	5	3	1	1	1	1	2	1	1	17.7143	14	10.6667	18	16	24	5	14	5
1	1	2	3	2	1	2	1	3	2	1	1	16.5714	17.3333	20	16.5	17.1667	24	5	10	9
1	2	2	2	1	1	1	1	3	2	1	1	16	12	16	6.5	11.8333	12	4	5	3
1	1	1	2	3	1	1	1	2	2	1	1	12	11.3333	10.6667	8.5	10.5	16	5	6	5
1	1	2	4	3	1	1	1	1	2	1	1	16	16.6667	14.6667	13.5	15.1667	23	5	12	6
1	2	2	5	3	1	1	1	1	2	1	1	14.8571	18.6667	12	13.5	15	18	5	7	6
1	1	2	4	3	1	1	1	1	2	1	1	14.8571	14	14.6667	12	13.6667	20	6	8	6
1	2	2	4	3	1	2	1	2	2	1	1	15.4286	13.3333	14.6667	15	14.6667	25	5	13	7
